# Supplementary material for: Unveiling the enigma: Investigating the controversy surrounding mitochondrial DNA copy number and gastric cancer using Mendelian randomization analysis
Source: Medicine (Baltimore). 2025 Aug 15;104(33):e43916. doi: 10.1097/MD.0000000000043916 (PMC12366980; doi:10.1097/MD.0000000000043916)
Supplement: Supplementary file 1 [file medi-104-e43916-s001.xlsx]

## Sheet: Sheet1
Supplementary Table S1: 70 SNPs associated with mtDNA copy number in training cohort
variant_id	chromosome	base_pair_location	effect_allele	other_allele	beta	standard_error	p_value
rs114694170	5	88180196	C	T	0.0331	0.0045	2.42e-13
rs9494142	6	135431640	C	T	0.0182	0.0024	5.97e-14
rs11064074	12	6281039	T	C	0.0187	0.0021	1.57e-18
rs12148	22	50962208	G	T	-0.0143	0.0021	2.54e-11
rs12247015	10	60145079	G	A	0.034	0.0021	8.14e-58
rs1569419	1	2996602	C	T	0.019	0.0025	1.91e-14
rs10835540	11	4071429	A	T	0.0182	0.0022	6.35e-16
rs11085147	19	5711930	T	C	0.0754	0.0036	1.99e-95
rs17850455	17	62476451	G	C	0.091	0.0104	1.81e-18
rs892090	19	55539072	G	T	-0.0172	0.0028	8.12e-10
rs4814776	20	1921523	A	C	-0.0294	0.0022	7.91e-40
rs72660908	1	25583610	G	C	0.0453	0.0021	3.47e-100
rs7896518	10	65104500	G	A	-0.0454	0.0021	1.74e-100
rs13088724	3	179152841	A	G	0.0178	0.0025	2.71e-12
rs1967556	17	27744033	G	T	0.0178	0.0021	2.78e-17
rs148984304	8	27258658	AAAAC	A	0.0132	0.0021	3.86e-10
rs55646950	10	102760996	T	C	-0.025	0.0026	1.03e-22
rs6105851	20	17955038	A	G	0.0218	0.0021	1.93e-25
rs10013187	4	102821550	A	C	-0.0119	0.0021	1.24e-08
rs2977608	1	768253	C	A	0.0232	0.0025	3.09e-21
rs1760940	14	20938251	C	A	0.0265	0.0024	5.29e-28
rs2274319	1	156450873	C	T	-0.0133	0.0022	1.29e-09
rs11082396	18	42080720	C	T	0.0262	0.0031	5.54e-17
rs2038479	1	171939290	A	C	0.0158	0.0026	2.2e-09
rs182346769	1	25622199	A	G	0.0205	0.0027	3.95e-14
rs2290507	17	18139089	A	G	0.0224	0.003	1.48e-13
rs2245946	22	43528240	A	G	0.0315	0.0022	2.91e-45
rs4807780	19	5550208	C	T	-0.0188	0.0022	2.34e-17
rs9941212	16	86154249	A	G	0.012	0.0022	4.51e-08
rs11867543	17	79655046	T	C	0.0167	0.003	3.87e-08
rs78909033	2	241510903	A	G	-0.0206	0.0031	2.32e-11
rs72698722	14	101181881	T	C	-0.0189	0.0027	1.3e-12
rs156355	20	1818613	C	T	0.0209	0.0022	2.86e-22
rs57066921	10	102752345	G	T	-0.106	0.0078	1.41e-41
rs445	7	92408370	T	C	0.0212	0.0035	2.06e-09
rs7705526	5	1285974	A	C	0.018	0.0023	1.24e-15
rs2015599	12	29435480	A	G	0.0125	0.0021	2.21e-09
rs2304693	7	45148667	A	G	0.0178	0.0027	8.35e-11
rs74750282	7	114744463	C	T	0.0384	0.0037	7.35e-25
rs1065853	19	45413233	T	G	0.0384	0.0038	1.69e-23
rs926326	6	25575402	G	A	0.0149	0.0025	2.34e-09
rs11553699	12	122216910	G	A	0.0448	0.0032	2.94e-44
rs6959832	7	135289854	A	G	-0.021	0.0021	6.5e-24
rs289713	16	57006829	A	T	-0.0148	0.0027	2.99e-08
rs2177616	7	80203166	A	T	-0.0123	0.0021	6.49e-09
rs56069439	19	17393925	A	C	-0.0279	0.0023	3.96e-34
rs12426673	12	109490296	T	G	-0.014	0.0021	3.32e-11
rs4284061	8	6878257	A	T	-0.0187	0.0022	7.81e-18
rs74874677	2	74177777	G	A	-0.082	0.007	1.97e-31
rs342293	7	106372219	G	C	0.0281	0.0021	5.43e-41
rs36009521	5	72046100	TA	T	0.0179	0.0031	4.57e-09
rs35203920	20	1513596	TA	T	0.0198	0.0024	2.68e-16
rs12052715	2	160677375	G	C	-0.0132	0.0023	1.41e-08
rs4841132	8	9183596	G	A	-0.0214	0.0036	3.03e-09
rs1354034	3	56849749	C	T	-0.0269	0.0021	3.01e-36
rs1127787	12	27867727	A	G	-0.0163	0.0028	6.08e-09
rs11064881	12	120146925	A	G	0.0257	0.004	1.24e-10
rs3766744	1	12043717	A	G	-0.018	0.0021	7.32e-18
rs5012419	12	19105915	G	A	0.0246	0.0022	7.34e-30
rs28665408	18	67516846	C	A	0.0155	0.0021	1.79e-13
rs34778241	3	71771215	TG	T	0.0144	0.0023	3.9e-10
rs75080135	6	33552707	C	A	0.0211	0.0027	1.12e-14
rs13084580	3	39188182	T	C	0.0241	0.0033	2.43e-13
rs6511720	19	11202306	T	G	0.0188	0.0032	5.67e-09
rs62641680	2	74166053	A	G	-0.0901	0.0062	3.18e-47
rs385893	9	4763176	C	T	0.0154	0.0021	2.25e-13
rs6659169	1	248017236	G	A	-0.0158	0.0026	9.61e-10
rs9425601	1	172377262	A	G	0.0125	0.0022	2.3e-08
rs3961455	10	104421471	A	G	0.0143	0.0024	1.8e-09
rs8176645	9	136149098	A	T	-0.0141	0.0026	4.62e-08
Note: mtDNA, Mitochondrial DNA. SNPs, single nucleotide polymorphisms.

## Sheet: Sheet2
Supplementary Table S2: The MR analysis between mtDNA copy number and gastric cancer in the training cohort
Exposure	Outcome	Methods	nSNPs	OR	or_lci95	or_uci95	P
mtDNA copy number	AdenoPapAdenoCA	MR Egger	56	0.495784	0.0984491	2.49674	0.39872
		Weighted median	56	0.945519	0.328628	2.72042	0.917249
		Inverse variance weighted	56	0.842177	0.426291	1.6638	0.620983
		Simple mode	56	0.316343	0.0501491	1.99551	0.225881
		Weighted mode	56	0.568805	0.142581	2.26916	0.427582
mtDNA copy number	NETC	MR Egger	56	4.01449	0.0547241	294.498	0.528612
		Weighted median	56	8.1115	0.587734	111.949	0.118023
		Inverse variance weighted	56	4.94878	0.818835	29.9089	0.0814662
		Simple mode	56	2.25348	0.0195083	260.309	0.738677
		Weighted mode	56	7.60196	0.291512	198.242	0.227998
mtDNA copy number	MNOS	MR Egger	56	0.654341	0.19717	2.17154	0.491285
		Weighted median	56	1.01021	0.475656	2.14549	0.978918
		Inverse variance weighted	56	1.127	0.678129	1.87298	0.644578
		Simple mode	56	1.4868	0.39924	5.53693	0.556777
		Weighted mode	56	1.20723	0.383199	3.80324	0.748925
mtDNA copy number	Gastric cancer (Analysed by Saori Sakaue et al.)	MR Egger	46	0.789336	0.317765	1.96073	0.612887
		Weighted median	46	0.855668	0.550862	1.32913	0.487862
		Inverse variance weighted	46	0.853432	0.629211	1.15755	0.308125
		Simple mode	46	1.16016	0.527929	2.54951	0.713262
		Weighted mode	46	0.894793	0.535248	1.49586	0.673585
mtDNA copy number	Gastric cancer (Analysed by Longda Jiang et al.)	MR Egger	58	0.710075	0.325931	1.54697	0.392471
		Weighted median	58	0.836734	0.569618	1.22911	0.363596
		Inverse variance weighted	58	0.88899	0.672688	1.17484	0.408116
		Simple mode	58	0.989267	0.48044	2.03698	0.976741
		Weighted mode	58	0.789264	0.498405	1.24986	0.31722
Note: MR, Mendelian randomization; AdenoPapAdenoCA, Adenocarcinoma and papillary adenocarcinoma of the stomach; NETC, Neuroendocrine tumor and carcinoma of the stomach; MNOS, Malignant neoplasm of the stomach. IVW, Inverse variance weighted.

## Sheet: Sheet3
Supplementary Table S3: The reverse MR analysis between mtDNA copy number and gastric cancer in the training cohort
Exposure	Outcome	Methods	nSNPs	OR	or_lci95	or_uci95	P
AdenoPapAdenoCA	mtDNA copy number	MR Egger	6	1.01062	0.947175	1.07831	0.765475
		Weighted median	6	1.00525	0.99673	1.01384	0.227926
		Inverse variance weighted	6	1.00427	0.997033	1.01156	0.248273
		Simple mode	6	1.00188	0.992637	1.01121	0.707809
		Weighted mode	6	1.00617	0.996598	1.01584	0.2628
NETC	mtDNA copy number	MR Egger	5	1.00025	0.990209	1.01039	0.964328
		Weighted median	5	1.00193	0.997314	1.00657	0.412851
		Inverse variance weighted	5	1.00099	0.997169	1.00482	0.613264
		Simple mode	5	1.00209	0.995329	1.0089	0.577855
		Weighted mode	5	1.00253	0.996826	1.00827	0.434133
MNOS	mtDNA copy number	MR Egger	27	1.00038	0.992143	1.00868	0.929663
		Weighted median	27	1.00168	0.996078	1.0073	0.558266
		Inverse variance weighted	27	1.00104	0.996961	1.00514	0.616973
		Simple mode	27	1.00001	0.989995	1.01013	0.997857
		Weighted mode	27	1.00192	0.992631	1.01129	0.690267
Gastric cancer (Analysed by Saori Sakaue et al.)	mtDNA copy number	MR Egger	10	1.00201	0.972772	1.03212	0.897678
		Weighted median	10	1.00591	0.995793	1.01613	0.253181
		Inverse variance weighted	10	1.00529	0.995392	1.01529	0.29596
		Simple mode	10	1.00492	0.990266	1.01979	0.52889
		Weighted mode	10	1.00492	0.993971	1.01599	0.402676
Gastric cancer (Analysed by Longda Jiang et al.)	mtDNA copy number	MR Egger	18	0.999937	0.997311	1.00257	0.963371
		Weighted median	18	1.00035	0.998241	1.00247	0.74309
		Inverse variance weighted	18	1.00044	0.998921	1.00196	0.570801
		Simple mode	18	1.00073	0.997184	1.00428	0.693096
		Weighted mode	18	1.00097	0.997469	1.00448	0.595253
Note: MR, Mendelian randomization; AdenoPapAdenoCA, Adenocarcinoma and papillary adenocarcinoma of the stomach; NETC, Neuroendocrine tumor and carcinoma of the stomach; MNOS, Malignant neoplasm of the stomach. IVW, Inverse variance weighted.

## Sheet: Sheet4
Supplementary Table S4: 68 SNPs associated with mtDNA copy number in validation cohort
variant_id	chromosome	base_pair_location	effect_allele	other_allele	beta	standard_error	p_value
rs114694170	5	88180196	C	T	0.0331	0.0045	3.04e-13
rs2015599	12	29435480	A	G	0.0123	0.0021	6.03e-09
rs2304693	7	45148667	A	G	0.0181	0.0028	5.11e-11
rs9494142	6	135431640	C	T	0.018	0.0024	1.93e-13
rs74750282	7	114744463	C	T	0.038	0.0038	4.29e-24
rs1065853	19	45413233	T	G	0.0388	0.0039	1.59e-23
rs4698839	4	102801941	T	C	0.0124	0.0022	9.47e-09
rs11064074	12	6281039	T	C	0.0197	0.0021	4.87e-20
rs11553699	12	122216910	G	A	0.0445	0.0032	1.45e-43
rs12148	22	50962208	G	T	-0.0139	0.0022	1.32e-10
rs6959832	7	135289854	A	G	-0.021	0.0021	2.1e-23
rs2263663	20	1541301	T	C	0.02	0.0024	1.97e-16
rs12247015	10	60145079	G	A	0.0337	0.0021	1.28e-55
rs1613662	19	55536595	A	G	-0.0167	0.0028	3.9e-09
rs1569419	1	2996602	C	T	0.0189	0.0025	6.87e-14
rs289713	16	57006829	A	T	-0.0149	0.0027	4.14e-08
rs10835540	11	4071429	A	T	0.0184	0.0023	5.74e-16
rs11085147	19	5711930	T	C	0.0756	0.0036	1.54e-95
rs10749636	1	248020448	A	G	0.0155	0.0025	5.43e-10
rs77261872	18	42107662	T	C	0.0262	0.0032	2.28e-16
rs56069439	19	17393925	A	C	-0.0274	0.0023	2.3e-32
rs701834	10	102761801	T	C	-0.0254	0.0026	1.12e-22
rs12426673	12	109490296	T	G	-0.0141	0.0021	4.03e-11
rs2038480	1	171939641	T	A	0.0162	0.0027	1.39e-09
rs4284061	8	6878257	A	T	-0.0186	0.0022	2.97e-17
rs74874677	2	74177777	G	A	-0.0819	0.0071	3.62e-31
rs342293	7	106372219	G	C	0.0283	0.0021	1.05e-40
rs17850455	17	62476451	G	C	0.091	0.0104	1.81e-18
rs36009521	5	72046100	TA	T	0.0181	0.0031	6.27e-09
rs12052715	2	160677375	G	C	-0.0133	0.0024	1.72e-08
rs4814776	20	1921523	A	C	-0.03	0.0023	2e-40
rs72660908	1	25583610	G	C	0.0457	0.0021	8.25e-101
rs4841132	8	9183596	G	A	-0.0212	0.0037	7.46e-09
rs7896518	10	65104500	G	A	-0.0456	0.0022	9.53e-99
rs5745582	6	33546498	T	C	0.021	0.0028	3.46e-14
rs13088724	3	179152841	A	G	0.0175	0.0026	7.7e-12
rs1967556	17	27744033	G	T	0.0175	0.0021	1.97e-16
rs1354034	3	56849749	C	T	-0.0268	0.0022	2.05e-35
rs1127787	12	27867727	A	G	-0.0159	0.0028	1.49e-08
rs11764390	7	80216205	A	G	-0.0122	0.0022	1.55e-08
rs11064881	12	120146925	A	G	0.0255	0.004	2.58e-10
rs2977608	1	768253	C	A	0.0236	0.0025	2.58e-21
rs1760940	14	20938251	C	A	0.0263	0.0024	5.2e-27
rs3766744	1	12043717	A	G	-0.0179	0.0021	2.91e-17
rs2274319	1	156450873	C	T	-0.0139	0.0022	4.09e-10
rs182346769	1	25622199	A	G	0.0213	0.0027	7.87e-15
rs5012419	12	19105915	G	A	0.0247	0.0022	2.66e-29
rs2290507	17	18139089	A	G	0.0223	0.0031	3.64e-13
rs28665408	18	67516846	C	A	0.0157	0.0021	2.11e-13
rs6105852	20	17955153	A	G	0.0221	0.0021	1.41e-25
rs212930	6	25535636	G	A	0.0149	0.0025	3.18e-09
rs2245946	22	43528240	A	G	0.0317	0.0023	9.38e-45
rs4807780	19	5550208	C	T	-0.0191	0.0022	1.61e-17
rs34778241	3	71771215	TG	T	0.014	0.0023	2.02e-09
rs13084580	3	39188182	T	C	0.0244	0.0033	2.19e-13
rs143989240	1	172381181	TTG	T	0.0127	0.0023	2.61e-08
rs2322718	8	27257787	G	T	0.0136	0.0021	1.53e-10
rs6511720	19	11202306	T	G	0.0192	0.0033	4.08e-09
rs62641680	2	74166053	A	G	-0.0903	0.0063	4.63e-47
rs78909033	2	241510903	A	G	-0.021	0.0031	1e-11
rs72698722	14	101181881	T	C	-0.0192	0.0027	1.25e-12
rs156355	20	1818613	C	T	0.0214	0.0022	6.41e-23
rs385893	9	4763176	C	T	0.0153	0.0021	5.96e-13
rs57066921	10	102752345	G	T	-0.1081	0.0081	8.98e-41
rs3961455	10	104421471	A	G	0.0142	0.0024	4.31e-09
rs445	7	92408370	T	C	0.0207	0.0036	8.85e-09
rs7705526	5	1285974	A	C	0.0178	0.0023	6.46e-15
rs8176645	9	136149098	A	T	-0.0145	0.0026	3.06e-08
Note: mtDNA, Mitochondrial DNA. SNPs, single nucleotide polymorphisms.

## Sheet: Sheet5
Supplementary Table S5: The MR analysis between mtDNA copy number and gastric cancer in the validation cohort
Exposure	Outcome	Methods	nSNPs	OR	or_lci95	or_uci95	P
mtDNA copy number	AdenoPapAdenoCA	MR Egger	53	0.40743	0.0802016	2.06978	0.284003
		Weighted median	53	0.910922	0.327188	2.53609	0.858259
		IVW	53	0.872373	0.440349	1.72825	0.695464
		Simple mode	53	0.234783	0.0314236	1.7542	0.163828
		Weighted mode	53	0.498593	0.109623	2.26772	0.371983
mtDNA copy number	NETC	MR Egger	53	4.0845	0.0533057	312.972	0.527835
		Weighted median	53	8.03255	0.525113	122.872	0.134357
		IVW	53	5.17224	0.850042	31.4714	0.0744797
		Simple mode	53	9.24679	0.0938548	911.015	0.346637
		Weighted mode	53	9.24679	0.299911	285.095	0.209189
mtDNA copy number	MNOS	MR Egger	53	0.592173	0.175717	1.99565	0.401903
		Weighted median	53	1.00977	0.480935	2.12013	0.979494
		IVW	53	1.1536	0.691702	1.92394	0.584009
		Simple mode	53	1.08737	0.244854	4.82893	0.912735
		Weighted mode	53	1.16364	0.381174	3.55232	0.791175
mtDNA copy number	Gastric cancer (Analysed by Saori Sakaue et al.)	MR Egger	45	0.713433	0.272405	1.86849	0.495521
		Weighted median	45	0.856	0.543513	1.34815	0.502261
		IVW	45	0.876686	0.638533	1.20366	0.415769
		Simple mode	45	1.25249	0.573747	2.73417	0.574804
		Weighted mode	45	0.881802	0.528104	1.47239	0.632971
mtDNA copy number	Gastric cancer (Analysed by Longda Jiang et al.)	MR Egger	54	2.72863	0.0835985	89.0616	0.574867
		Weighted median	54	1.01094	0.104264	9.80209	0.992508
		IVW	54	1.2733	0.269795	6.00933	0.760224
		Simple mode	54	1.74231	0.0197186	153.948	0.809076
		Weighted mode	54	0.845879	0.0283617	25.2281	0.923391
Note: MR, Mendelian randomization; AdenoPapAdenoCA, Adenocarcinoma and papillary adenocarcinoma of the stomach; NETC, Neuroendocrine tumor and carcinoma of the stomach; MNOS, Malignant neoplasm of the stomach. IVW, Inverse variance weighted.

## Sheet: Sheet6
Supplementary Table S6: The reverse MR analysis between mtDNA copy number and gastric cancer in the validation cohort
Exposure	Outcome	Methods	nSNPs	OR	or_lci95	or_uci95	P
AdenoPapAdenoCA	mtDNA copy number	MR Egger	5	1.01046	0.945434	1.07996	0.779166
		Weighted median	5	1.00557	0.996609	1.01462	0.223771
		IVW	5	1.00418	0.996785	1.01162	0.268922
		Simple mode	5	1.00011	0.987065	1.01334	0.987156
		Weighted mode	5	1.00701	0.995936	1.01821	0.28332
NETC	mtDNA copy number	MR Egger	5	1.00086	0.990717	1.0111	0.879779
		Weighted median	5	1.00198	0.99716	1.00683	0.42091
		IVW	5	1.00094	0.997081	1.00481	0.633925
		Simple mode	5	1.00226	0.995509	1.00906	0.548257
		Weighted mode	5	1.00221	0.996096	1.00836	0.518539
MNOS	mtDNA copy number	MR Egger	27	1.00075	0.992431	1.00913	0.862086
		Weighted median	27	1.00168	0.996051	1.00734	0.559138
		IVW	27	1.00105	0.996902	1.00522	0.619529
		Simple mode	27	1.00193	0.99218	1.01178	0.702326
		Weighted mode	27	1.00236	0.993574	1.01122	0.604599
Gastric cancer (Analysed by Saori Sakaue et al.)	mtDNA copy number	MR Egger	10	1.00255	0.973503	1.03245	0.869627
		Weighted median	10	1.00632	0.995385	1.01738	0.258273
		IVW	10	1.00621	0.996428	1.01608	0.214303
		Simple mode	10	1.00572	0.989862	1.02184	0.499524
		Weighted mode	10	1.00572	0.995124	1.01643	0.318668
Gastric cancer (Analysed by Longda Jiang et al.)	mtDNA copy number	MR Egger	18	0.999866	0.997306	1.00243	0.919674
		Weighted median	18	1.00043	0.998392	1.00246	0.682084
		IVW	18	1.00044	0.998956	1.00193	0.558935
		Simple mode	18	1.00087	0.997159	1.0046	0.651847
		Weighted mode	18	1.00105	0.997592	1.00452	0.559778
Note: MR, Mendelian randomization; AdenoPapAdenoCA, Adenocarcinoma and papillary adenocarcinoma of the stomach; NETC, Neuroendocrine tumor and carcinoma of the stomach; MNOS, Malignant neoplasm of the stomach; IVW, Inverse variance weighted.

## Sheet: Sheet7
Supplementary Table S7A: The heterogeneity and pleiotropy of MR analysis in the training cohort.
Exposure	Outcome	Methods	nSNPs	HETEROGENEITY			HORIZONTAL PLEIOTROPY
				Q	Q DEGREES OF FREEDOM	Q P-VALUE	MR-EGGER REGRESSION
							EGGER INTERCEPT	SE	P-VALUE
mtDNA copy number	AdenoPapAdenoCA	MR Egger	56	54.7976	54	0.444133	0.0138061	0.0194732	0.481386
		IVW	56	55.3076	55	0.463004
mtDNA copy number	NETC	MR Egger	56	58.2482	54	0.321923	0.00544574	0.0516946	0.916493
		IVW	56	58.2602	55	0.356354
mtDNA copy number	MNOS	MR Egger	56	53.1926	54	0.505504	0.0141737	0.0144541	0.331161
		IVW	56	54.1542	55	0.506926
mtDNA copy number	Gastric cancer (Analysed by Saori Sakaue et al.)	MR Egger	46	54.1605	44	0.140225	0.00177647	0.00993883	0.858962
		IVW	46	54.1999	45	0.163593
mtDNA copy number	Gastric cancer (Analysed by Longda Jiang et al.)	MR Egger	58	69.4936	56	0.106228	0.00524804	0.00865606	0.546776
		IVW	58	69.9497	57	0.116449
AdenoPapAdenoCA	mtDNA copy number	MR Egger	6	1.65549	4	0.798786	-0.0019893	0.0103761	0.857302
		IVW	6	1.69225	5	0.889875
NETC	mtDNA copy number	MR Egger	5	2.86896	3	0.412273	0.00066321	0.00429818	0.88717
		IVW	5	2.89277	4	0.575928
MNOS	mtDNA copy number	MR Egger	27	17.3138	25	0.8701	0.00022082	0.00121347	0.857074
		IVW	27	17.3469	26	0.89823
Gastric cancer (Analysed by Saori Sakaue et al.)	mtDNA copy number	MR Egger	10	14.8014	8	0.0631251	0.00074793	0.00323203	0.822803
		IVW	10	14.9004	9	0.0937074
Gastric cancer (Analysed by Longda Jiang et al.)	mtDNA copy number	MR Egger	18	17.8214	16	0.334461	0.0007358	0.0015864	0.649028
		IVW	18	18.061	17	0.385004
Note: SNPs, single nucleotide polymorphisms; MR, Mendelian randomization; AdenoPapAdenoCA, Adenocarcinoma and papillary adenocarcinoma of the stomach; NETC, Neuroendocrine tumor and carcinoma of the stomach; MNOS, Malignant neoplasm of the stomach; IVW, Inverse variance weighted.
Supplementary Table S7B: The heterogeneity and pleiotropy of MR analysis in the validation cohort.
Exposure	Outcome	Methods	nSNPs	HETEROGENEITY			HORIZONTAL PLEIOTROPY
				Q	Q DEGREES OF FREEDOM	Q P-VALUE	MR-EGGER REGRESSION
							EGGER INTERCEPT	SE	P-VALUE
mtDNA copy number	AdenoPapAdenoCA	MR Egger	53	47.1098	51	0.628899	0.0201599	0.019921	0.316318
		IVW	53	48.134	52	0.626681
mtDNA copy number	NETC	MR Egger	53	54.7353	51	0.334738	0.00624399	0.0531249	0.906898
		IVW	53	54.7501	52	0.370621
mtDNA copy number	MNOS	MR Egger	53	47.414	51	0.616875	0.0176668	0.0148958	0.241109
		IVW	53	48.8206	52	0.599704
mtDNA copy number	Gastric cancer (Analysed by Saori Sakaue et al.)	MR Egger	45	56.7154	43	0.0783916	0.00475815	0.0106984	0.658729
		IVW	45	56.9762	44	0.0907251
mtDNA copy number	Gastric cancer (Analysed by Longda Jiang et al.)	MR Egger	54	39.8407	52	0.891331	-0.0208913	0.0436468	0.634198
		IVW	54	40.0698	53	0.904794
AdenoPapAdenoCA	mtDNA copy number	MR Egger	5	1.04398	3	0.790613	-0.0019708	0.0106529	0.865029
		IVW	5	1.0782	4	0.897715
NETC	mtDNA copy number	MR Egger	5	2.7986	3	0.423731	7.52e-05	0.0043173	0.987203
		IVW	5	2.7989	4	0.592023
MNOS	mtDNA copy number	MR Egger	27	15.9892	25	0.91515	0.00010163	0.0012288	0.93474
		IVW	27	15.996	26	0.936298
Gastric cancer (Analysed by Saori Sakaue et al.)	mtDNA copy number	MR Egger	10	13.7984	8	0.087175	0.00082896	0.00319411	0.801783
		IVW	10	13.9145	9	0.125398
Gastric cancer (Analysed by Longda Jiang et al.)	mtDNA copy number	MR Egger	18	16.8235	16	0.397109	0.00084633	0.00154325	0.590984
		IVW	18	17.1397	17	0.444942
Note: SNPs, single nucleotide polymorphisms; MR, Mendelian randomization; AdenoPapAdenoCA, Adenocarcinoma and papillary adenocarcinoma of the stomach; NETC, Neuroendocrine tumor and carcinoma of the stomach; MNOS, Malignant neoplasm of the stomach; IVW, Inverse variance weighted.
